# Supplementary material for: Genome Microscale Heterogeneity among Wild Potatoes Revealed by Diversity Arrays Technology Marker Sequences
Source: Int J Genomics. 2013 May 8;2013:257218. doi: 10.1155/2013/257218 (PMC3664788; doi:10.1155/2013/257218)
Supplement: Supplementary file 1 — Table S1 – Classification of Common DArT markers aligned with gaps. Circles in the first column represent DArT marker sequences aligning to regions associated with loci with the same annotation in both genomes, with the same [white] or different [black] gene structures; unannotated DArT marker sequences and those with incoherent annotation are represented as grey triangles. Table S2 – Additional BLAST annotation for unmapped DArT marker sequences. When DArT marker sequences are assembled into contigs, the contig ID is reported in the second column. Table S3 – Number of nucleotides (in Kbp units) covered by DArT alignments per chromosome. For details on coverage categories see Materials and Methods. [file 257218.f1.xls]

## Sheet: Table S1
			Potato							Tomato
			DArT ID	chr#	No. ungapped	ungapped length	gapped length	genome region	annotation	chr#	No. ungapped	ungapped length	gapped length	genome region	annotation
	BLB		459069	4	2	623-179	94	14273829 - 14274724	N-acetylglucosaminyl transferase component Gpi1 InterPro: IPR007720 N-acetylglucosaminyl transferase component	4	2	615-179	94	7769795 - 7770682	N-acetylglucosaminyl transferase component Gpi1 InterPro: IPR007720 N-acetylglucosaminyl transferase component
			536049	6	2	187-104	584	58250168 - 58251042	Photosystem I reaction center subunit XI InterPro: IPR003757 Photosystem I reaction centre, subunit XI PsaL	6	2	189-26	549	44853164 - 44853927	Photosystem I reaction center subunit XI InterPro: IPR003757 Photosystem I reaction centre, subunit XI PsaL
			535693	8	2	73-510	664	40665142 - 40666388	Sec1-4 syntaxin-binding protein InterPro: IPR001619 Sec1-like protein	8	2	509-73	661	60195389 - 60196631	Sec1-4 syntaxin-binding protein InterPro: IPR001619 Sec1-like protein
			459025	1	2	163-215	83	82161502 - 82161962	Splicing factor 3a subunit 3	1	3	193-57-123	75-5161	78736939 - 78742547	Splicing factor 3a subunit 3 / F-box/LRR-repeat protein InterPro: IPR006553 Leucine-rich repeat, cysteine-containing subtype
			535681	1	3	175-40-526	155-163	85755205 - 85756263	Chaperone protein dnaJ InterPro: IPR001623 Heat shock protein DnaJ, N-terminal	1	2	149-434	367	81302877 - 81303826	Chaperone protein dnaJ InterPro: IPR001623 Heat shock protein DnaJ, N-terminal
			538320	3	2	245-249	213	1890580 - 1891286	Aladin (Fragment) InterPro: IPR017986 WD40 repeat, region	8	2	321-174	59	25829856 - 25830409	Cytochrome cd1-nitrite reductase-like C-terminal haem d1 InterPro: IPR011046 WD40 repeat-like
			537587	8	2	503-6	222	2829588 - 2830318	UDP-glucosyltransferase family 1 protein InterPro: IPR002213 UDP-glucuronosyl/UDP-glucosyltransferase	8	2	497-12	152	1023959 - 1024619	Myosin-like protein (Fragment)
	CMM		459313	1	2	288-293	108	75251491 - 75252180	Siroheme synthase InterPro: IPR006366 Uroporphyrin-III C-methyltransferase, C-terminal	1	2	290-281	112	73385337 - 73386020	Siroheme synthase InterPro: IPR006366 Uroporphyrin-III C-methyltransferase, C-terminal
			534108	1	2	288-294	108	75251491 - 75252180		1	2	291-248	112	73385337 - 73386020
			459200	11	2	474-372	296	44296759 - 44297900	Arsenite-transporting ATPase InterPro: IPR003348 ATPase, anion-transporting	11	2	378-477	296	51547597 - 51548747	Arsenite ATPase transporter (Eurofung) InterPro: IPR003348 ATPase, anion-transporting
			473458	11	2	474-372	296	44296759 - 44297900		11	2	378-477	296	51547597 - 51548747
			539808	11	2	330-180	38	47381848 - 47382395	Ras-related protein Rab-8A InterPro: IPR003579 Ras small GTPase, Rab type	11	2	330-179	38	53249978 - 53250524	Ras-related protein Rab-8A InterPro: IPR003579 Ras small GTPase, Rab type
			534100	2	2	380-171	50	50920759 - 50921359	Amino acid transporter InterPro: IPR015606 Cationic amino acid transporter	2	2	366-78	55	34635711 - 34636209	Amino acid transporter InterPro: IPR015606 Cationic amino acid transporter
			538106	4	3	99-87-289	1291-99	56103012 - 56104876	Seryl-tRNA synthetase InterPro: IPR018156 Seryl-tRNA synthetase, class IIa, C-terminal	4	3	96-87-284	276-93	58160696 - 58161531	Seryl-tRNA synthetase InterPro: IPR018156 Seryl-tRNA synthetase, class IIa, C-terminal
			539446	6	2	246-183	236	7844378 - 7845042	Triosephosphate isomerase InterPro: IPR000652 Triosephosphate isomerase	6	3	181-6-166	60-176	508008 - 508596	Triosephosphate isomerase InterPro: IPR000652 Triosephosphate isomerase
			457852	10	2	133-174	711	21479960 - 21480977	MAGE (Fragment) InterPro: IPR002190 MAGE protein	10	3	133-8-166	249-85	10763739 - 10764379	Melanoma-associated antigen G1 InterPro: IPR002190 MAGE protein
			471579	3	2	319-126	56	19074492 - 19074992	Ankyrin repeat-rich protein InterPro: IPR002110 Ankyrin	3	2	338-107	119	7838916 - 7839479	Ankyrin repeat-rich protein InterPro: IPR002110 Ankyrin
			533618	1	2	336-153	87	90165199 - 90165774		1	2	338-154	74	84846615 - 84847180
			538934	2	2	265-280	50	58794457 - 58795051		2	2	237-256	50	40074876 - 40075418
			536061	3	3	301-7-370	626-387	43832012 - 43833703		3	2	145-539	7892	60582769 - 60591344	WD-40 repeat protein-like (Fragment) InterPro: IPR017986 WD40 repeat, region
			536551	3	3	302-7-365	626-387	43832012 - 43833703		3	2	96-592	407	60590250 - 60591344
			540141	3	2	279-290	1003	43832013 - 43833584		3	2	117-449	7890	60582769 - 60591344
			459240	3	2	283-405	1003	43832013 - 43833703		3	2	117-569	7890	60582769 - 60591344
	BLB /CMM		473806	6	2	519-93	549	53569859 - 53571019	AP-2 complex subunit alpha InterPro: IPR017104 Adaptor protein complex AP-2, alpha subunit	6	2	13-507	146	42585672 - 42586337	AP-2 complex subunit alpha InterPro: IPR017104 Adaptor protein complex AP-2, alpha subunit

## Sheet: Table S2
		DArT ID	Contigs	species	Potato		Tomato		nr	protein
					chromosome(s)	annotation	chromosome(s)	annotation
	1	539461		BLB	-	-	-	-	-	hypothetical protein BAXH7_01640 [Bacillus amyloliquefaciens XH7]
	2	538401		CMM	-	-	-	-	-	-
	3	533653		CMM	3	-	3	-	-	-
	4	473687		BLB/CMM	3	-	3	-	-	-
	5	537581		BLB	10	-	10	-	-	-
	6	535634		CMM	6	-	6	-	-	CBN-GAD-2 protein [Caenorhabditis brenneri]
	7	534273		CMM	11	-	11	-	-	GPI-anchored surface glycoprotein [Schistosoma mansoni]
	8	536386		BLB	3	-	3	-	Solanum demissum chromosome 5 clone PGEC475B22, complete sequence	-
	9	473719		BLB	6	-	6	Genomic DNA chromosome 5 P1 clone MHM17	-	-
	10	552071	Contig6	CMM	7	Cyclin-dependent kinase CDC2C	7	-	-	Strong similarity to the putative protein kinase F26A9.10 gi|6682614 from A. thaliana on BAC gb|AC016163 ; It contains an eukaryotic protein kinase domain PF|00069. This gene is cut off [Arabidopsis thaliana]
	11	538036		CMM
	12	539948		BLB	5	Cleft lip and palate associated transmembrane protein-like InterPro: IPR008429 Cleft lip and palate transmembrane 1	5	Cleft lip and palate associated transmembrane protein-like InterPro: IPR008429 Cleft lip and palate transmembrane 1	Solanum tuberosum L362 gene, complete sequence	-
	13	472847		BLB	1	DNA polymerase III gamma and tau subunit InterPro: IPR012763 DNA polymerase III, subunit gamma/ tau	1	DNA polymerase III gamma and tau subunit InterPro: IPR012763 DNA polymerase III	Solanum lycopersicum strain Heinz 1706 chromosome 1 clone hba-43d23 map 1, complete sequence	replication factor C / DNA polymerase III gamma-tau subunit, putative [Ricinus communis]
	14	472507		BLB/CMM	10	Os07g0507200 protein (Fragment) InterPro: IPR009675 Targeting for Xklp2	10	Os07g0507200 protein (Fragment) InterPro: IPR009675 Targeting for Xklp2	-	-
	15	537586		BLB	8	Senescence-associated protein InterPro: IPR000301 Tetraspanin, subgroup	8	Senescence-associated protein InterPro: IPR000301 Tetraspanin	Solanum lycopersicum DNA, chromosome 8, clone: C08SLe0023D06, complete sequence	hypothetical protein BATDEDRAFT_85575 [Batrachochytrium dendrobatidis JAM81]
	16	473780		BLB	2	Succinate dehydrogenase iron-sulfur protein InterPro: IPR004489 Succinate dehydrogenase/fumarate reductase iron-sulphur	2	Iron sulfur subunit of succinate dehydrogenase InterPro: IPR004489 Succinate dehydrogenase/fumarate reductase iron-sulphur protein	Solanum lycopersicum chromosome 2 clone C02SLe0053H21, complete sequence	mitochondrial succinate dehydrogenase iron sulfur subunit [Solanum lycopersicum] gb|ACZ71182.1| mitochondrial succinate dehydrogenase iron sulfur subunit [Solanum lycopersicum]
	17	538546		BLB	2	Superoxide dismutase InterPro: IPR001189 Manganese/iron superoxide dismutase	2	Superoxide dismutase InterPro: IPR001189 Manganese/iron superoxide dismutase	Solanum chacoense chloroplast iron superoxide dismutase 3 (FSD3) mRNA, complete cds; nuclear gene for chloroplast product	chloroplast iron superoxide dismutase 3 [Solanum chacoense]
	18	473467		CMM	1	SWI4 1 Peter Pan-like protein suppressor InterPro: IPR007109 Brix domain	1	SWI4 1 Peter Pan-like protein suppressor InterPro: IPR007109 Brix domain	-	-
	19	540064		BLB	11	U6 snRNA-associated Sm-like protein LSm3 InterPro: IPR006649 Like-Sm ribonucleoprotein, eukaryotic and archaea-type, core	11	Small nuclear ribonucleoprotein LsM3 InterPro: IPR006649 Like-Sm ribonucleoprotein	-	-
	20	535916		BLB	4	Zinc transporter InterPro: IPR003689 Zinc/iron permease	4	Zinc transporter InterPro: IPR003689 Zinc/iron permease	-	cofilin 2, muscle (predicted), isoform CRA_a [Rattus norvegicus]
	21	537383	Contig5	BLB	1	60S ribosomal protein L36 InterPro: IPR000509 Ribosomal protein L36e	1-11	60S ribosomal protein L36 InterPro: IPR000509 Ribosomal protein L36e	-	60S ribosomal protein L36e, putative [Ricinus communis] (60S ribosomal protein L36e, putative)
	22	537699		BLB
	23	535337		BLB	1-2	mRNA clone RTFL01-46-O16 / Transmembrane protein 34 InterPro: IPR005178 Protein of unknown function DUF300	1-2	MAPK activating protein InterPro: IPR005178 Protein of unknown function DUF300 Transmembrane protein 34 InterPro: IPR005178 Protein of unknown function DUF300	-	unnamed protein product [Vitis vinifera]
	24	552258		BLB	4-7	-	4-7	-	-	-
	25	537103		BLB/CMM	4-5	-	-	-	-	cobalamin biosynthesis precorrin-2 methyltransferase [Roseovarius sp. 217]
	26	534573		BLB	9-11	Aspartokinase / Homoserine dehydrogenase InterPro: IPR001342 Homoserine dehydrogenase, catalytic -Cc-nbs-lrr resistance InterPro: IPR004000 Actin/actin-like	11	Aspartokinase/homoserine dehydrogenase InterPro: IPR001342 Homoserine dehydrogenase	Solanum demissum chromosome 11 clone PGEC591C22, complete sequence	-
	27	534745	Contig3	BLB	4-6-8	-	6-8	-	-	hypothetical protein BDDG_06425 [Ajellomyces dermatitidis ATCC 18188]
	28	457617		BLB
	29	459445		BLB
	30	535080	Contig4	CMM	1-5-10-12	-	4-5	-	-	variant-specific surface protein VSP MM/Sac-C/1 [Giardia intestinalis]
	31	537254		CMM
	32	536210		CMM
	33	535146		CMM	1-2-3-4-5-6-7-8-9-10-11-12	-	1-2-3-4-5-6-7-8-9-10-11-12	-	-	Polyprotein, putative [Solanum demissum]
	34	534163	Contig7	CMM	1-2-3-4-5-6-7-8-9-10-11-12	-	1-2-3-4-5-6-7-8-9-10-11-12	-	-	Polyprotein, putative [Solanum demissum]
	35	533646		CMM
	36	539220		BLB	1-2-3-4-5-6-7-8-9-10-11-12	-	1-2-3-4-5-7-8-9-10-11-12	-	-	retroelement pol polyprotein-like [Arabidopsis thaliana]
	37	536670		CMM	1-3-4-5-6-8-9-11	Polyadenylate-binding protein 1 InterPro: IPR012677 Nucleotide-binding, alpha-beta plait Uncharacterized RNA-binding protein C23E6.01c InterPro: IPR012677 Nucleotide-binding, alpha-beta plait	2-3-4-5-7-9-10-11-12	RNA-binding protein InterPro: IPR012677 Nucleotide-binding Histone H3 methyltransferase complex and RNA cleavage factor II complex subunit SWD2 InterPro: IPR020472 G-protein beta WD-40 repeat	Solanum lycopersicum chromosome 3 clone C03HBa0030A11, complete sequence	U2-associated protein SR140 [Medicago truncatula]
	38	536523	Contig2	BLB	1-4-6-7-8-9-11	Rhodopsin-like receptor InterPro: IPR019358 Protein of unknown function DUF2215 Nuclear transcription factor Y subunit B-3 InterPro: IPR003956 Transcription factor, NFYB/HAP3, conserved site Genomic DNA chromosome 5 TAC clone K21L19 ATP-dependent RNA helicase InterPro: IPR011545 DNA/RNA helicase, DEAD/DEAH box type, N-terminal	2-4-6-7-9-12	Genomic DNA chromosome 5 TAC clone K21L19	Solanum lycopersicum DNA sequence from clone LE_HBa-32K7 on chromosome 12, complete sequence	retrotransposon protein, putative, LINE subclass [Oryza sativa Japonica Group]
	39	536765		BLB
	40	471145		BLB
	41	533870		BLB
	42	539082		BLB	1-2-3-4-5-6-7-8-9-10-11-12	MADS-box transcription factor InterPro: IPR002100 Transcription factor, MADS-box Ubiquitin-like modifier-activating enzyme 5 InterPro: IPR009036 Molybdenum cofactor biosynthesis, MoeB ATP-dependent RNA helicase A-like protein InterPro: IPR011545 DNA/RNA helicase, DEAD/DEAH box type, N-terminal Arginyl-tRNA protein transferase 1 InterPro: IPR017137 Arginine-tRNA-protein transferase 1, eukaryotic -…	1-2-3-4-5-6-7-8-9-10-11-12	Squalene monooxygenase InterPro: IPR013698 Squalene epoxidase Phosphatidylinositol-4-phosphate 5-kinase family protein InterPro: IPR017163 Phosphatidylinositol-4-phosphate 5-kinase Cleavage and polyadenylation specificity factor subunit 5 InterPro: IPR016706 Cleavage and polyadenylation specificity factor Ubiquitin thioesterase otubain-like protein InterPro: IPR016615 Ubiquitin thioesterase Otuba…	Solanum quitoense clone 04T142-3 At3g51140-like protein gene, intron	putative permease [Solanum lycopersicum]
	43	534025		BLB/CMM	1-2-3-4-5-6-7-8-9-10-11-12	Transcription initiation factor IIB InterPro: IPR000812 Transcription factor TFIIB related DNA primase/helicase InterPro: IPR006171 Toprim domain G patch domain-containing protein 1-like protein InterPro: IPR011666 Protein of unknown function DUF1604 InterPro: MYB transcription factor (Fragment) InterPro: IPR006447 Myb-like DNA-binding region, SHAQKYF class Arsenite-transporting ATPase InterPro: …	1-2-3-4-5-6-7-8-9-10-11-12	Acetyl-CoA carboxylase biotin carboxylase InterPro: IPR004549 Acetyl-CoA carboxylase-DNA primase/helicase Toprim domain-Ubiquitin carboxyl-terminal hydrolase InterPro: IPR001394 Peptidase C19-Arf-GAP with GTPase DNA topoisomerase InterPro: IPR000380 DNA topoisomerase ATP-dependent Clp protease ATP-binding subunit clpX InterPro: IPR004487 ClpX Genomic DNA chromosome 5 TAC clone K21L19 Peptidyl pro…	Solanum demissum chromosome 11 clone PGEC417F14, complete sequence	unnamed protein product [Vitis vinifera]
	44	473041		BLB	1-2-3-4-5-6-7-8-9-10-11-12	Metal ion binding protein ATP-dependent zinc metalloprotease FtsH InterPro: IPR003959 ATPase, AAA-type, core KH domain containing protein expressed InterPro: IPR018111 K Homology, type 1, subgroup Serine/threonine kinase InterPro: IPR002290 Serine/threonine protein kinase Cyst nematode resistance protein-like protein Thioredoxin h-like protein InterPro: IPR015467 Thioredoxin, core Ethanolamine-ph…	1-3-4-7-9-10-11	Phosphatidylinositol kinase InterPro: IPR015433 Phosphatidylinositol Kinase	S.lycopersicum DNA sequence from clone SL_MboI-39E17 on chromosome 4, complete sequence	disease resistance protein [Brassica rapa subsp. pekinensis]
	45	473042		BLB	1-2-3-4-5-6-7-8-9-10-11-13	Metal ion binding protein ATP-dependent zinc metalloprotease FtsH InterPro: IPR003959 ATPase, AAA-type, core KH domain containing protein expressed InterPro: IPR018111 K Homology, type 1, subgroup Serine/threonine kinase InterPro: IPR002290 Serine/threonine protein kinase Cyst nematode resistance protein-like protein Thioredoxin h-like protein InterPro: IPR015467 Thioredoxin, core Ethanolamine-ph…	1-3-4-7-9-10-12	Phosphatidylinositol kinase InterPro: IPR015433 Phosphatidylinositol Kinase	S.lycopersicum DNA sequence from clone SL_MboI-39E17 on chromosome 4, complete sequence	disease resistance protein [Brassica rapa subsp. pekinensis]
	46	535400		CMM	1-2-3-4-5-8-9-11	WD-40 repeat protein-like InterPro: IPR017986 WD40 repeat, region	1-3-5-11-12	WD-40 repeat protein-like InterPro: IPR020472 G-protein beta WD-40 repeat Inner membrane ALBINO3-like protein InterPro: IPR011990 Tetratricopeptide-like helical	-	-
	47	534197	Contig1	BLB	1-2-3-4-6-8-10-11-12	mRNA clone RTFL01-46-O16 InterPro: IPR005178 Protein of unknown function DUF300 Transmembrane protein 34 InterPro: IPR005178 Protein of unknown function DUF300 ATP dependent RNA helicase InterPro: IPR011545 DNA/RNA helicase, DEAD/DEAH box type, N-terminal CTV.22 InterPro: IPR003101 Coactivator CBP, KIX Potassium transporter family protein InterPro: IPR003855 K+ potassium transporter MYB transcrip…	1-2-6	MAPK activating protein InterPro: IPR005178 Protein of unknown function DUF300 Transmembrane protein 34 InterPro: IPR005178 Protein of unknown function DUF300 selenoprotein InterPro: IPR014912 Sep15/SelM redox	Solanum lycopersicum cDNA, clone: LEFL2027L10, HTC in fruit	PREDICTED: transmembrane protein 184 homolog DDB_G0284525-like isoform 1 [Brachypodium distachyon]
	48	534408		BLB
	49	535176		BLB
	50	534677		BLB
	51	472936		CMM	1-3-4-5-6-7-8-9-10-11-12	Polyphosphoinositide phosphatase InterPro: IPR001202 WW/Rsp5/WWP	1-2-3-4-5-9-10-11-12	Histone H3 methyltransferase complex and RNA cleavage factor II complex subunit SWD2 InterPro: IPR020472 G-protein beta WD-40 repeat	Solanum lycopersicum strain Heinz 1706 chromosome 10 clone hba-58f18 map 10, complete sequence	hypothetical protein [Beta vulgaris subsp. vulgaris] (func: endonuclease, reverse transcriptase and RNaseH-like region)

## Sheet: Table S3
			common						specific
			ungapped			gapped			ungapped			gapped
			BLB	CMM	BLB/CMM	BLB	CMM	BLB/CMM	BLB	CMM	BLB/CMM	BLB	CMM	BLB/CMM
	Potato	chr01	17.482	18.383	1.418	1.516	0.484	0	2.965	1.751	0.836	2.655	0.055	0
		chr02	14.967	14.729	1.058	1.048	0.27	0	4.965	3.071	0.774	0.05	6.89	0
		chr03	12.515	13.877	2.437	0.213	1.392	0	7.743	2.635	0	3.001	0.2	0
		chr04	12.053	6.629	2.18	4.803	1.39	0	3.536	0.774	0.667	0.293	0	0
		chr05	8.865	3.414	0	0.885	0.033	0	5.721	2.104	0	0.345	0	0
		chr06	13.202	10.09	2.702	1.613	2.229	0	6.02	1.667	0	0.254	0.434	0
		chr07	9.543	4.015	0	0.784	0.979	0	3.841	3.172	0.468	0.084	2.354	0
		chr08	9.488	6.523	1.821	1.168	0	0.504	3.768	1.396	1.08	0	0	0
		chr09	10.111	3.944	1.058	4.608	0	0	3.93	0.92	0.557	0.037	0	0
		chr10	9.233	6.069	1.408	2.713	0.391	0	1.426	1.934	0.523	0	0	0.188
		chr11	11.545	7.418	1.885	0	0.385	0	2.304	1.568	0	3.228	0.427	0
		chr12	4.752	2.636	3.086	0	0	0	1.323	1.287	0.944	0.218	0	0
	Tomato	chr01	17.431	17.84	1.348	5.831	2.659	0	2.454	1.121	0.397	0	0	0.675
		chr02	15.048	14.742	1.078	0.058	0.412	0	1.177	1.235	0.449	0	1.056	0
		chr03	11.19	13.483	2.493	2.602	8.548	0	4.478	3.637	0	0	0	0
		chr04	11.147	6.528	2.141	0.343	0.369	0	4.985	0.859	0.331	0	0	0
		chr05	9.213	3.426	0	0	1.296	0	1.128	0.377	0	2.147	0	0
		chr06	12.718	9.73	2.604	1.386	0.236	0	1.304	3.037	0	0	10.793	0
		chr07	9.11	3.893	0	2.6	0	0	1.433	0	0.373	0	0	0
		chr08	9.787	6.022	1.815	3.929	0.312	0	0.67	0.608	0	0	0.28	0
		chr09	10.186	4.111	1.059	0.442	0.654	0	3.098	0.414	0	1.594	0	0
		chr10	8.779	6.225	0.871	4.155	0.085	0.215	0.52	2.098	0.929	0	0	0
		chr11	10.305	6.957	1.883	0.05	0.334	0	0.519	2.634	0.75	0	0	0
		chr12	4.651	2.32	2.458	0.139	0	0.241	1.266	1.246	0	0	0	0
